# Supplementary material for: Impact of Sintering Aid Type and Content on the Mechanical Properties of Digital Light Processing 3D-Printed Si3N4 Ceramics
Source: Materials (Basel). 2024 Nov 27;17(23):5830. doi: 10.3390/ma17235830 (PMC11642628; doi:10.3390/ma17235830)
Supplement: Supplementary file 1 [file materials-17-05830-s001.zip]

Archive with 1 entries (1 files):
- materials-3319103-supplementary.pdf
